# Supplementary material for: Subsurface Banding of Poultry Manure Enhances Photosynthetic Efficiency, Yield, and Nutrient Uptake in Buckwheat
Source: Plants (Basel). 2025 Aug 29;14(17):2700. doi: 10.3390/plants14172700 (PMC12430484; doi:10.3390/plants14172700)
Supplement: Supplementary file 1 [file plants-14-02700-s001.zip]

Archive with 1 entries (1 files):
- plants-3792638-supplementary.pdf
